# Supplementary material for: Pseudomonas halotolerans sp. nov., a halotolerant biocontrol agent with plant-growth properties
Source: Front Plant Sci. 2025 May 21;16:1605131. doi: 10.3389/fpls.2025.1605131 (PMC12133896; doi:10.3389/fpls.2025.1605131)
Supplement: Supplementary file 9 [file Table1.xlsx]

## Sheet: Suppl_TableS1
Supplementary Table S1. Genome sequence similarity between strain B22T and genome sequences of closely related type strains with available genomes.
Strains	ANI (%)	dDDH (%)
B22T	-	-
P. tehranensis SWRI 196T	95.61	64.50
P. rhizophila S211T	93.43	53.00
P. viciae 11K1T	88.35	36.00
P. kilonensis DSM 1347T	88.06	35.00
P. brassicacearum DSM 13227T	87.85	34.80
P. alvandae SWRI 17T	86.20	31.30
P. canavaninivorans HB 002T	86.19	31.30

## Sheet: Suppl_TableS2
Supplementary Table S2. Phenotypic characterization of the strain B22T described in this study and their closest species.
	Strain B22T	P. tehranensis SWRI 196T	P. alvandae SWRI 17T (LMG 32056)	P. canavaninivorans HB 002T (LMG 32336)
API 20NE tests
Reduction of nitrates to nitrites	+	+	+	+
Reduction of nitrates to nitrogen	-	-	-	-
Indole production	-	-	-	-
Fermentation (Glucose)	-	-	-	-
Arginine dihydrolase	-	-	-	-
Urease	-	-	-	-
Hydrolysis (beta-glucosidase)	-	-	-	-
Hydrolysis (protease)	+	+	-	-
β-galactosidase	-	-	-	-
Glucose assimilation	+	+	+	+
L-arabinose assimilation	-	-	-	-
D-mannose assimilation	+	w	w	-
D-mannitol assimilation	+	+	+	+
N-Acetyl-glucosamine assimilation	-	-	-	-
Maltose assimilation	-	-	-	-
Potasium gluconate assimilation	+	+	+	+
Capric acid assimilation	+	+	+	+
Adipic acid assimilation	-
Malate assimilation	+	+	+	+
Trisodium citrate assimilation	+	+	+	+
Penylacetic acid assimilation	-	-	-	-
Oxydation of (API 50 CH)
Glycerol	-	-	+	-
Erythrol	-
D-arabinose	-	-	+	-
L-arabinose	+	+	+	+
D-ribose	-	-	+	-
D-ylose	-	-	+	-
L-xylose	-	-	+	-
Adonitol	-	-	-	-
Methyl-beta-D-xylopyranoside	-	-	-	-
D-galactose	-	-	+	-
D-glucose	+	+	+	+
D-fructose	-	-	+	-
D-mannose	-	-	+	-
L-sorbose	-	-	-	-
L-rhamnose	-	-	-	-
Dulcitol	-	-	-	-
Inositol	-	-	+	-
D-mannitol	-	-	+	-
D-sorbitol	-	-	+	-
Methyl-α-D-mannopyranoside	-	-	-	-
Methyl-α-D-glucopyranoside	-	-	-	-
N-Acetylglucosamine	-	-	-	-
Amygdalin	-	-	-	-
Arbutin	-	-	-	-
Esculin ferric citrate	+	+	+	+
Salicin	-	-	-	-
D-cellobiose	-	-	-	-
D-Maltose	-	-	-	-
D-lactose (bovine origin)	-	-	-	-
D-melibiose	-	-	+	-
D-saccharose (sucrose)	+	+	+	+
D-trehalose	-	+	+	-
Inulin	-	-	-	-
D-melezitose	-	-	-	-
D-raffinose	-	-	-	-
Starch	-	-	-	-
Glycogen	-	-	-	-
Xylitol	-	-	-	-
Gentiobiose	-	-	+	-
D-turanose	-	-	-	-
D-lyxose	-	-	-	-
D-tagatose	-	-	-	-
D-fucose	-	-	+	-
L-fucose	-	-	-	-
D-arabitol	-	-	-	-
L-arabitol	-	-	+	-
Potassium gluconate	-	-	+	+
Potassium 2-ketogluconate	-	-	-	-
Potassium 5-ketogluconate	-	-	-	-
(API ZYM)
Alkaline phosphatase	-	-	-	-
Esterase (C4)	w	w	w	w
Esterase (C8)	+	+	+	w
Lipase (C14)	w	w	w	w
Leucine arylamidase	+	+	+	+
Valine arylamidase	w	w	w	w
Cystine arylaminidase	-	-	-	-
Trypsin	w	w	w	w
α-chymotrypsin	-	-	-	-
Acid phosphatase	w	w	-	-
Napthol-AS-BI-phosphohydrolase	w	+	+	-
α-galactosidase	-	-	-	-
β-galactosidase	-	-	-	-
β-glucuronidase	-	-	-	-
α-glucosidase	-	-	-	-
β-glucosidase	-	-	-	-
N-acetyl-β-glucosaminidase	-	-	-	-
α-mannosidase	-	-	-	-
α-fucosidase	w	w	w	-
Assimilation of (Biolog)
Dextrina	w	w	-	w
D-maltose	-	-	-	-
D-trehalose	+	+	+	w
D-cellobiose	-	-	-	-
Gentiobiose	-	-	-	-
sucrose	+	+	+	+
D-turanose	-	-	-	-
Stachyose	-	-	-	-
D-raffinose	-	-	-	-
α-D-lactose	-	-	-	-
D-melibiose	w	-	-	-
β-methyl-D-glucoside	-	-	-	-
D-salicin	-	-	-	-
N-acetyl-D-glucosamine	w	+	w	+
N-acetyl-D-mannosamine	-	-	w	w
N-Acetyl-D-galactosamine	-	-	-	-
N-acetyl-neuraminic acid	-	-	-	-
α-D-glucose	+	+	+	+
D-mannose	+	+	+	+
D-fructose	+	+	+	+
D-galactose	+	+	+	+
3-methyl glucose	w	-	-	w
D-fucose	+	w	w	w
L-fucose	w	w	-	w
L-rhamnose	w	w	-	-
Inosine	+	+	+	+
D-sorbitol	-	+	+	+
D-mannitol	+	+	+	+
D-arabitol	w	+	+	+
myo-inositol	w	+	+	+
Clycerol	+	+	+	+
D-glucose-6-PO4	w	-	-	-
D-fructose 6-PO4	+	+	+	+
D-aspartic acid	-	-	+	+
D-serine	w	w	w	w
Gelatin	-	-	-	-
Glycyl-L-proline	-	-	-	w
L-alanine	+	+	+	+
L-arginine	w	+	+	+
L-aspartic acid	+	+	+	+
L-glutamic acid	w	+	+	+
L-histidine	+	+	w	+
L-pyroglutamic acid	+	+	+	+
L-serine	+	+	w	+
Pectin	+	+	-	+
D-galacturonic acid	+	+	+	+
L-galactonic acid lactone	+	+	+	+
D-gluconic acid	+	+	+	+
D-glucuronic acid	+	+	+	+
Glucuronamide	+	+	w	+
Mucic acid	+	+	+	+
Quinic acid	+	+	+	+
D-saccharic Acid	+	+	+	+
p-hydroxy-phenylacetic acid	-	+	-	-
Methyl piruvate	+	+	+	+
D-lactic acid methyl esther	-	-	-	-
L-lactic acid	+	+	+	+
Citric acid	+	+	+	+
ɣ-keto-glutaric acid	w	+	w	+
D-malic acid	-	-	-	+
L-malic acid	+	+	+	+
Bromo-succinic acid	+	+	w	+
Tween 40	w	+	-	+
ɣ-amino-butyric acid	+	+	+	+
α-hydroxy-butyric acid	-	-	-	-
β-hydroxyl-D,L-butyric acid	+	+	+	+
α-keto-butyric acid	-	-	-	-
Acetoacteic acid	-	-	w	w
Propionic acid	+	+	+	+
Acetic acid	+	+	+	+
Formic acid	w	w	w	+
Sensitivity to (Biolog)
pH6	+	+	+	+
pH5	-	-	-	-
1%NaCl	+	+	+	+
4%NaCl	-	w	+	+
8%NaCl	-	-	-	-
1%sodium lactate	+	+	+	+
Fusidic acid	-	+	+	+
D-serine	-	+	w	-
Troleandomycin	+	+	+	+
Rifamycin SV	+	+	+	+
Minocycline	-	-	-	-
Lincomycin	+	+	+	+
Guanidine HCL	+	+	+	+
Niaproof 4	+	+	+	+
Vancomycin	+	+	+	+
Tetrazolium violet	+	+	+	+
Tetrazolium blue	+	+	+	+
Nalidixic acid	+	+	-	+
Lithium chloride	+	+	+	+
Potassium tellurite	+	+	+	+
Aztreonam	+	+	w	+
Sodium butyrate	+	+	+	+
Sodium bromate	-	-	-	-

## Sheet: Suppl_TableS3
Supplementary Table S3. Phenotypic characteristics of strain B22T and plant pathogens
Activity	Strain B22T	Dickeya solani LMG 25993T	Pectobacterium atrosepticum CECT 314T	P. carotovorum subsp. carotovorum CECT 225T	Pantoea agglomerans CFBP 11141	Pseudomonas syringae pv. tomato DC3000
Amylase	-	+	+/-	+	++	-
Acid phosphatase	++	+	++	++	+	++
Alkaline phosphatase	-	++	+++	-	++	-
Caseinase	-	+	+/++	+	-	-
Cellulase	-	++	ND	-	-	-
Chitinase	-	-	-	-	-	-
DNAase	-	-	-	+	++	-
Gelatinase	ND	+	-	+	+	-
Hemolysin	-	+	-	-	+	+++
Indolacetic acid (IAA)	+	+++	ND	++	++	+++
Lecithinase	-	+++	-	-	-	-
Phytase	++	++	++	++	++	++
Siderophores	++	+++	+	++	++	+++
Hydrolysis of Tween 20	+	+	++	+	+	+
Hydrolysis of Tween 80	+	+++	+++	-	+	+
-, negative result; +, weak activity; ++, moderate activity; +++, strong activity.
